# Supplementary material for: Phase 1 and 2 Randomized Clinical Studies Determine Lack of Efficacy for Anti-IL-17C Antibody MOR106 in Moderate–Severe Atopic Dermatitis
Source: J Clin Med. 2022 Dec 6;11(23):7244. doi: 10.3390/jcm11237244 (PMC9740200; doi:10.3390/jcm11237244)
Supplement: Supplementary file 1 [file jcm-11-07244-s001.zip]

Archive with 1 entries (1 files):
- jcm-1971659-supplementary.pdf
